# Supplementary material for: Biologically inspired bioactive hydrogels for scarless corneal repair
Source: Sci Adv. 2024 Dec 18;10(51):eadt1643. doi: 10.1126/sciadv.adt1643 (PMC11654680; doi:10.1126/sciadv.adt1643)
Supplement: Supplementary file 2 — Movie S1 [file sciadv.adt1643_movie_s1.zip]

Archive with 1 entries (1 files):
- adt1643_movie_s1.mp4
